# Supplementary material for: Cellular and Humoral Immune Responses after Immunisation with Low Virulent African Swine Fever Virus in the Large White Inbred Babraham Line and Outbred Domestic Pigs
Source: Viruses. 2022 Jul 7;14(7):1487. doi: 10.3390/v14071487 (PMC9322176; doi:10.3390/v14071487)
Supplement: Supplementary file 1 [file viruses-14-01487-s001.zip]

Archive with 1 entries (1 files):
- viruses-1788768-supplementary.pdf
